# Supplementary material for: Ultrasonic Heating Detects Lipiodol Deposition within Liver Tumors after Transarterial Embolization: An In Vivo Approach
Source: Biology (Basel). 2021 Sep 12;10(9):901. doi: 10.3390/biology10090901 (PMC8466351; doi:10.3390/biology10090901)
Supplement: Supplementary file 1 [file biology-10-00901-s001.zip]

Archive with 1 entries (1 files):
- biology-1331264-SI.pdf
